# Supplementary material for: 1,8 Cineole and Ellagic acid inhibit hepatocarcinogenesis via upregulation of MiR-122 and suppression of TGF-β1, FSCN1, Vimentin, VEGF, and MMP-9
Source: PLoS One. 2022 Jan 26;17(1):e0258998. doi: 10.1371/journal.pone.0258998 (PMC8791452; doi:10.1371/journal.pone.0258998)
Supplement: S1 Raw images — (ZIP) [file pone.0258998.s002.zip]

Archive with 5 entries (5 files):
- Vimentin.jpg
- beta actin.jpg
- FSCN1.jpg
- MMP-9.jpg
- TGF beta 1.jpg
